# Supplementary material for: Threshold analyses on combinations of testing, population size, and vaccine coverage for COVID-19 control in a university setting
Source: PLoS One. 2021 Aug 9;16(8):e0255864. doi: 10.1371/journal.pone.0255864 (PMC8351932; doi:10.1371/journal.pone.0255864)
Supplement: S4 Table — (XLSX) [file pone.0255864.s004.xlsx]

## Sheet: Appendix Table S4
S4 Table: All combinations of testing, contact rates for non-essential workers, and population size for effective control of a disease outbreak in the absence of a vaccine
Tolerance level	Testing Scenario	Contact rate threshold (per day)†				Contact rate threshold (per day)† for non-essential workers after accounting for higher contact rate among essential workers ‡				Population size threshold † (if regular contact rate is 16)				Population size threshold † (if regular contact rate is 24)
	Reported use of face mask and physical distancing -->	6 ft	3 ft	face-mask	None	6 ft	3 ft	face-mask	None	6 ft	3 ft	face-mask	None	6 ft	3 ft	face-mask	None
	Transmission rate (p) assumption -->	0.0249	0.054	0.08	0.1429	0.0249	0.054	0.08	0.1429	0.0249	0.054	0.08	0.1429	0.0249	0.054	0.08	0.1429
Relaxed tolerance: The point beyond which there was more than 1 death and exponential growth in infections in the simulated runs, the maximum number of infections under this tolerance level was about 170.	S	5	2	1	0	2.31169	0	0	0	31.25	12.5	6.25	0	20.8333	8.33333	4.16667	0
	S+5%U	7	3	2	1	4.90909	0	0	0	43.75	18.75	12.5	6.25	29.1667	12.5	8.33333	4.16667
	S+10% U	9	4	3	1	7.50649	1.01299	0	0	56.25	25	18.75	6.25	37.5	16.6667	12.5	4.16667
	S+20%U	15	6	4	2	15	3.61039	1.01299	0	93.75	37.5	25	12.5	62.5	25	16.6667	8.33333
	S+25%U	18	8	5	3	18	6.20779	2.31169	0	100	50	31.25	18.75	75	33.3333	20.8333	12.5
	S+33%U	23	10	7	4	23	8.80519	4.90909	1.01299	100	62.5	43.75	25	95.8333	41.6667	29.1667	16.6667
	S+10%T	9	4	2	1	7.50649	1.01299	0	0	56.25	25	12.5	6.25	37.5	16.6667	8.33333	4.16667
	S+17%T	12	5	3	2	11.4026	2.31169	0	0	75	31.25	18.75	12.5	50	20.8333	12.5	8.33333
	S+20%T	13	6	4	2	12.7013	3.61039	1.01299	0	81.25	37.5	25	12.5	54.1667	25	16.6667	8.33333
	S+25%T	16	7	4	2	16	4.90909	1.01299	0	100	43.75	25	12.5	66.6667	29.1667	16.6667	8.33333
	S+33%T	19	9	6	3	19	7.50649	3.61039	0	100	56.25	37.5	18.75	79.1667	37.5	25	12.5
	S+50%T	25	12	8	4	25	11.4026	6.20779	1.01299	100	75	50	25	100	50	33.3333	16.6667
	S+10%dT	7	3	2	1	4.90909	0	0	0	43.75	18.75	12.5	6.25	29.1667	12.5	8.33333	4.16667
	S+17%dT	9	4	2	1	7.50649	1.01299	0	0	56.25	25	12.5	6.25	37.5	16.6667	8.33333	4.16667
	S+20%dT	9	4	3	1	7.50649	1.01299	0	0	56.25	25	18.75	6.25	37.5	16.6667	12.5	4.16667
	S+25%dT	10	4	3	1	8.80519	1.01299	0	0	62.5	25	18.75	6.25	41.6667	16.6667	12.5	4.16667
	S+33%dT	12	5	3	2	11.4026	2.31169	0	0	75	31.25	18.75	12.5	50	20.8333	12.5	8.33333
	S+50%dT	14	6	4	2	14	3.61039	1.01299	0	87.5	37.5	25	12.5	58.3333	25	16.6667	8.33333
	S+5%U+50%T	25	16	11	6	25	16	10.1039	3.61039	100	100	68.75	37.5	100	66.6667	45.8333	25
	S+10%U+50%T	25	18	12	7	25	18	11.4026	4.90909	100	100	75	43.75	100	75	50	29.1667
	S+20%U+50%T	25	22	15	8	25	22	15	6.20779	100	100	93.75	50	100	91.6667	62.5	33.3333
	S+25%U+50%T	25	24	16	9	25	24	16	7.50649	100	100	100	56.25	100	100	66.6667	37.5
	S+33%U+50%T	25	25	18	10	25	25	18	8.80519	100	100	100	62.5	100	100	75	41.6667
	S+5%U+50%dT	21	10	6	3	21	8.80519	3.61039	0	100	62.5	37.5	18.75	87.5	41.6667	25	12.5
	S+10%U+50%dT	25	13	8	4	25	12.7013	6.20779	1.01299	100	81.25	50	25	100	54.1667	33.3333	16.6667
	S+20%U+50%dT	25	18	12	6	25	18	11.4026	3.61039	100	100	75	37.5	100	75	50	25
	S+25%U+50%dT	25	19	13	7	25	19	12.7013	4.90909	100	100	81.25	43.75	100	79.1667	54.1667	29.1667
	S+33%U+50%dT	25	23	15	8	25	23	15	6.20779	100	100	93.75	50	100	95.8333	62.5	33.3333
Medium tolerance: We set the number of infections to less than 77, estimated as 1/CFR /%reported cases. We assumed a case fatality rate (CFR) of 2% in the general population in the US [31]; We assumed that 65% of infected cases are reported, which is the proportion showing medium to severe symptoms [32].	S	3	1	1	0	0	0	0	0	18.75	6.25	6.25	0	12.5	4.16667	4.16667	0
	S+5%U	4	2	1	0	1.01299	0	0	0	25	12.5	6.25	0	16.6667	8.33333	4.16667	0
	S+10% U	5	2	1	0	2.31169	0	0	0	31.25	12.5	6.25	0	20.8333	8.33333	4.16667	0
	S+20%U	8	3	2	1	6.20779	0	0	0	50	18.75	12.5	6.25	33.3333	12.5	8.33333	4.16667
	S+25%U	10	4	3	1	8.80519	1.01299	0	0	62.5	25	18.75	6.25	41.6667	16.6667	12.5	4.16667
	S+33%U	12	6	4	2	11.4026	3.61039	1.01299	0	75	37.5	25	12.5	50	25	16.6667	8.33333
	S+10%T	5	2	1	0	2.31169	0	0	0	31.25	12.5	6.25	0	20.8333	8.33333	4.16667	0
	S+17%T	6	3	2	1	3.61039	0	0	0	37.5	18.75	12.5	6.25	25	12.5	8.33333	4.16667
	S+20%T	7	3	2	1	4.90909	0	0	0	43.75	18.75	12.5	6.25	29.1667	12.5	8.33333	4.16667
	S+25%T	8	3	2	1	6.20779	0	0	0	50	18.75	12.5	6.25	33.3333	12.5	8.33333	4.16667
	S+33%T	9	4	3	1	7.50649	1.01299	0	0	56.25	25	18.75	6.25	37.5	16.6667	12.5	4.16667
	S+50%T	12	5	3	2	11.4026	2.31169	0	0	75	31.25	18.75	12.5	50	20.8333	12.5	8.33333
	S+10%dT	4	1	1	0	1.01299	0	0	0	25	6.25	6.25	0	16.6667	4.16667	4.16667	0
	S+17%dT	4	2	1	0	1.01299	0	0	0	25	12.5	6.25	0	16.6667	8.33333	4.16667	0
	S+20%dT	4	2	1	0	1.01299	0	0	0	25	12.5	6.25	0	16.6667	8.33333	4.16667	0
	S+25%dT	5	2	1	0	2.31169	0	0	0	31.25	12.5	6.25	0	20.8333	8.33333	4.16667	0
	S+33%dT	5	2	1	0	2.31169	0	0	0	31.25	12.5	6.25	0	20.8333	8.33333	4.16667	0
	S+50%dT	6	2	1	1	3.61039	0	0	0	37.5	12.5	6.25	6.25	25	8.33333	4.16667	4.16667
	S+5%U+50%T	16	7	5	2	16	4.90909	2.31169	0	100	43.75	31.25	12.5	66.6667	29.1667	20.8333	8.33333
	S+10%U+50%T	19	9	6	3	19	7.50649	3.61039	0	100	56.25	37.5	18.75	79.1667	37.5	25	12.5
	S+20%U+50%T	24	11	7	4	24	10.1039	4.90909	1.01299	100	68.75	43.75	25	100	45.8333	29.1667	16.6667
	S+25%U+50%T	25	12	8	4	25	11.4026	6.20779	1.01299	100	75	50	25	100	50	33.3333	16.6667
	S+33%U+50%T	25	14	9	5	25	14	7.50649	2.31169	100	87.5	56.25	31.25	100	58.3333	37.5	20.8333
	S+5%U+50%T	8	4	2	1	6.20779	1.01299	0	0	50	25	12.5	6.25	33.3333	16.6667	8.33333	4.16667
	S+10%U+50%dT	11	5	3	2	10.1039	2.31169	0	0	68.75	31.25	18.75	12.5	45.8333	20.8333	12.5	8.33333
	S+20%U+50%dT	16	7	5	2	16	4.90909	2.31169	0	100	43.75	31.25	12.5	66.6667	29.1667	20.8333	8.33333
	S+25%U+50%dT	19	8	6	3	19	6.20779	3.61039	0	100	50	37.5	18.75	79.1667	33.3333	25	12.5
	S+33%U+50%dT	23	10	7	4	23	8.80519	4.90909	1.01299	100	62.5	43.75	25	95.8333	41.6667	29.1667	16.6667
Tight tolerance: We set the number of infections to less than 50, estimated as 1/CFR). We assumed a case fatality rate (CFR) of 2% in the general population in the US [31];	S	1	0	0	0	0	0	0	0	6.25	0	0	0	4.16667	0	0	0
	S+5%U	1	0	0	0	0	0	0	0	6.25	0	0	0	4.16667	0	0	0
	S+10% U	1	0	0	0	0	0	0	0	6.25	0	0	0	4.16667	0	0	0
	S+20%U	2	1	0	0	0	0	0	0	12.5	6.25	0	0	8.33333	4.16667	0	0
	S+25%U	2	1	0	0	0	0	0	0	12.5	6.25	0	0	8.33333	4.16667	0	0
	S+33%U	4	1	1	0	1.01299	0	0	0	25	6.25	6.25	0	16.6667	4.16667	4.16667	0
	S+10%T	1	0	0	0	0	0	0	0	6.25	0	0	0	4.16667	0	0	0
	S+17%T	1	0	0	0	0	0	0	0	6.25	0	0	0	4.16667	0	0	0
	S+20%T	1	0	0	0	0	0	0	0	6.25	0	0	0	4.16667	0	0	0
	S+25%T	2	0	0	0	0	0	0	0	12.5	0	0	0	8.33333	0	0	0
	S+33%T	2	1	0	0	0	0	0	0	12.5	6.25	0	0	8.33333	4.16667	0	0
	S+50%T	3	1	0	0	0	0	0	0	18.75	6.25	0	0	12.5	4.16667	0	0
	S+10%dT	1	0	0	0	0	0	0	0	6.25	0	0	0	4.16667	0	0	0
	S+17%dT	1	0	0	0	0	0	0	0	6.25	0	0	0	4.16667	0	0	0
	S+20%dT	1	0	0	0	0	0	0	0	6.25	0	0	0	4.16667	0	0	0
	S+25%dT	1	0	0	0	0	0	0	0	6.25	0	0	0	4.16667	0	0	0
	S+33%dT	1	0	0	0	0	0	0	0	6.25	0	0	0	4.16667	0	0	0
	S+50%dT	1	0	0	0	0	0	0	0	6.25	0	0	0	4.16667	0	0	0
	S+5%U+50%T	4	1	1	0	1.01299	0	0	0	25	6.25	6.25	0	16.6667	4.16667	4.16667	0
	S+10%U+50%T	4	2	1	0	1.01299	0	0	0	25	12.5	6.25	0	16.6667	8.33333	4.16667	0
	S+20%U+50%T	7	2	2	1	4.90909	0	0	0	43.75	12.5	12.5	6.25	29.1667	8.33333	8.33333	4.16667
	S+25%U+50%T	8	3	2	1	6.20779	0	0	0	50	18.75	12.5	6.25	33.3333	12.5	8.33333	4.16667
	S+33%U+50%T	9	4	2	1	7.50649	1.01299	0	0	56.25	25	12.5	6.25	37.5	16.6667	8.33333	4.16667
	S+5%U+50%T	1	0	0	0	0	0	0	0	6.25	0	0	0	4.16667	0	0	0
	S+10%U+50%dT	2	1	0	0	0	0	0	0	12.5	6.25	0	0	8.33333	4.16667	0	0
	S+20%U+50%dT	3	1	1	0	0	0	0	0	18.75	6.25	6.25	0	12.5	4.16667	4.16667	0
	S+25%U+50%dT	4	2	1	0	1.01299	0	0	0	25	12.5	6.25	0	16.6667	8.33333	4.16667	0
	S+33%U+50%dT	5	2	1	1	2.31169	0	0	0	31.25	12.5	6.25	6.25	20.8333	8.33333	4.16667	4.16667
S: symptomatic testing, U: Mass test, T: trace and test, dT: delayed trace and test
† Contact rate threshold (per day): the average value for contacts per person per day to keep infections below the tolerance level. These reduced contact rates, from the original rates of 16 to 24, can be achieved through reduction in population size at the noted thresholds
‡ Contact rate threshold among essential workers: The maximum value for contact rates among non-essential workers after accounting for higher contact rates among essential workers, to keep infections (over a 90-day period) below epidemic tolerance level. We assume 23% are essential workers and have a contact rate of 14 per day [14]
For COVID-19, the estimated transmission rates are (see Supplement Appendix Table S2) for baseline: 15% (11.6%-17%), surgical or cloth face masks use in non-health care setting 7.8% (5.6%-11.1%), 3ft physical distancing 5.4% (3.6%-13%), and 6ft physical distancing 2.8%(1.4%-5.7%).
Population size threshold: The proportion of population on campus should be kept below this value to avoid infections going above set epidemic tolerance levels; this is estimated such that the resulting population density (population size/ area) ensures contact rates are below estimated contact rate threshold
Shaded grey	Infeasible scenarios: We assume a contact rate of 1 or below among non-essential workers (columns G to H) are infeasible, and thus corresponding rows (combinations of testing and population size, or testing and vaccine coverage are infeasible)
