# Supplementary material for: Threshold analyses on combinations of testing, population size, and vaccine coverage for COVID-19 control in a university setting
Source: PLoS One. 2021 Aug 9;16(8):e0255864. doi: 10.1371/journal.pone.0255864 (PMC8351932; doi:10.1371/journal.pone.0255864)
Supplement: S5 Table — (XLSX) [file pone.0255864.s005.xlsx]

## Sheet: Appendix Table S5
S5 Table. Combinations of testing, vaccine coverage, and population size for effective control of a disease outbreak
Testing Scenario	Vaccination coverage threshold				Population size threshold (if regular contact rate is 16)				Population size threshold (if regular contact rate is 24)
Reported use of face mask and physical distancing -->		46% to 60% compliance to 6 ft distancing; 50% to 66% compliance to face-mask [13,14,20]				46% to 60% compliance to 6 ft distancing; 50% to 66% compliance to face-mask [13,14,20]				46% to 60% compliance to 6 ft distancing; 50% to 66% compliance to face-mask [13,14,20]
Transmission rate (p)--> assumption	0.0249	0.054	0.08	0.1429	0.0249	0.054	0.08	0.1429	0.0249	0.054	0.08	0.1429
S	78.9474	94.7368	100	100	100	100	100	100	100	100	100	100
Mass tests only (% tested per day)
S+5%U	68.4211	89.4737	94.7368	100	100	100	100	100	100	100	100	100
S+10% U	57.8947	84.2105	89.4737	100	100	100	100	100	100	100	100	100
S+20%U	26.3158	73.6842	84.2105	94.7368	100	100	100	100	100	100	100	100
S+25%U	10.5263	63.1579	78.9474	89.4737	100	100	100	100	100	100	100	100
S+33%U	0	52.6316	68.4211	84.2105	100	100	100	100	100	100	100	100
S+33%U	0	37.6316	53.4211	69.2105	100	100	97.1711	94.2105	95.8333	79.2982	82.5877	85.8772
S+33%U	0	22.6316	38.4211	54.2105	100	85.1316	82.1711	79.2105	95.8333	64.2982	67.5877	70.8772
S+33%U	0	7.63158	23.4211	39.2105	100	70.1316	67.1711	64.2105	95.8333	49.2982	52.5877	55.8772
Trace and tests only
S+10%T	57.8947	84.2105	94.7368	100	100	100	100	100	100	100	100	100
S+17%T	42.1053	78.9474	89.4737	94.7368	100	100	100	100	100	100	100	100
S+20%T	36.8421	73.6842	84.2105	94.7368	100	100	100	100	100	100	100	100
S+25%T	21.0526	68.4211	84.2105	94.7368	100	100	100	100	100	100	100	100
S+33%T	5.26316	57.8947	73.6842	89.4737	100	100	100	100	100	100	100	100
S+50%T	0	42.1053	63.1579	84.2105	100	100	100	100	100	100	100	100
S+50%T	0	27.1053	42.1053	69.2105	100	100	92.1053	94.2105	100	77.1053	75.4386	85.8772
S+50%T	0	12.1053	27.1053	54.2105	100	87.1053	77.1053	79.2105	100	62.1053	60.4386	70.8772
Trace and tests only (capped at 20%)
S+10%T	57.8947	84.2105	94.7368	100	100	100	100	100	100	100	100	100
S+17%T	42.1053	78.9474	89.4737	94.7368	100	100	100	100	100	100	100	100
S+20%T	36.8421	73.6842	84.2105	94.7368	100	100	100	100	100	100	100	100
S+20%T	21.8421	58.6842	69.2105	79.7368	100	96.1842	94.2105	92.2368	76.0088	83.6842	85.8772	88.0702
S+20%T	6.84211	43.6842	54.2105	64.7368	88.0921	81.1842	79.2105	77.2368	61.0088	68.6842	70.8772	73.0702
S+20%T	0	28.6842	39.2105	49.7368	81.25	66.1842	64.2105	62.2368	54.1667	53.6842	55.8772	58.0702
S+20%T	0	13.6842	24.2105	34.7368	81.25	51.1842	49.2105	47.2368	54.1667	38.6842	40.8772	43.0702
S: symptomatic testing, U: mass test, T: trace and test, dT: delayed trace and test
For COVID-19, the estimated transmission rates are (see Supplement Appendix Table S2) for baseline: 15% (11.6%-17%), surgical or cloth face masks use in non-health care setting 7.8% (5.6%-11.1%), 3ft physical distancing 5.4% (3.6%-13%), and 6ft physical distancing 2.8%(1.4%-5.7%).
